# Supplementary material for: Erythromycin Restores Osteoblast Differentiation and Osteogenesis Suppressed by Porphyromonas gingivalis Lipopolysaccharide
Source: Pharmaceuticals (Basel). 2023 Feb 15;16(2):303. doi: 10.3390/ph16020303 (PMC9959121; doi:10.3390/ph16020303)
Supplement: Supplementary file 1 [file pharmaceuticals-16-00303-s001.zip]

Archive with 3 entries (3 files):
- .DS_Store
- pharmaceuticals-2190938 - Figure S1.pdf
- Supplemental Materials and Methods.pdf
